# Supplementary material for: Fe–Ce Bimetallic MOFs for Water Environment Remediation: Efficient Removal of Fluoride and Phosphate
Source: Nanomaterials (Basel). 2025 Oct 24;15(21):1623. doi: 10.3390/nano15211623 (PMC12610324; doi:10.3390/nano15211623)
Supplement: Supplementary file 1 [file nanomaterials-15-01623-s001.zip]

Archive with 1 entries (1 files):
- nanomaterials-3923183-supplementary.pdf
